# Supplementary material for: Modeling Sequence-Space Exploration and Emergence of Epistatic Signals in Protein Evolution
Source: Mol Biol Evol. 2021 Nov 9;39(1):msab321. doi: 10.1093/molbev/msab321 (PMC8789065; doi:10.1093/molbev/msab321)
Supplement: msab321_Supplementary_Data [file msab321_supplementary_data.zip]

Archive with 5 entries (5 files):
- cpl-natbib.sty
- crop.sty
- MBE_mod.cls
- reply_to_reviewers.pdf
- SI_TEM1evolution.pdf
